# Supplementary material for: Patient perspectives on surgical handover quality: a mixed-methods survey
Source: Patient Saf Surg. 2025 May 2;19:14. doi: 10.1186/s13037-025-00437-z (PMC12049061; doi:10.1186/s13037-025-00437-z)
Supplement: Supplementary file 1 — Additional file 1. Copy of survey. This is a PDF copy of the survey used for this study, which details survey instructions, questions, answer options, and further information. [file 13037_2025_437_MOESM1_ESM.xlsx]

## Sheet: Sheet
Patient Views on Communication and Handover Between Surgical Doctors
Q1. Which of the following describes you:
Answer Choices	%	n
The patient	0.961538	200
Parent or guardian of the patient	0.0240385	5
Family member of the patient	0.00480769	1
Carer for the patient	0.00480769	1
Translator	0	0
Other	0.00480769	1
Other (please specify)	0	0
Answered	1	208
Skipped	0	0
Q2. Which hospital were you recently admitted to?
Answer Choices	%	n
Tallaght Hospital	0.413462	86
Beaumont Hospital	0.581731	121
Answered	0.995192	207
Skipped	0.00480769	1
Q3. How old are you?
Answer Choices	%	n
Under 20	0.0528846	11
20-30	0.0769231	16
31-40	0.149038	31
41-50	0.115385	24
51-60	0.173077	36
61-70	0.230769	48
71-80	0.149038	31
81-90	0.0480769	10
91 or older	0.00480769	1
Answered	1	208
Skipped	0	0
Q4. Your gender:
Answer Choices	%	n
Male	0.543269	113
Female	0.456731	95
Prefer not to say	0	0
Other (please specify)	0	0
Answered	1	208
Skipped	0	0
Q5. Who were the main doctors taking care of you during your recent hospital visit?
Answer Choices	%	n
Surgical doctors (doctors who carry out surgery)	0.557692	116
Medical doctors	0.0192308	4
Both	0.326923	68
I don’t know.	0.0625	13
Other (please specify)	0	0
Answered	0.966346	201
Skipped	0.0336538	7
Q6. What were the total days for this hospital visit so far? (free text response)	%	n
Answered	0.942308	196
Skipped	0.0576923	12
Q7. How many different doctors did you meet during your hospital visit?
Answer Choices	%	n
5 or less	0.552885	115
6-10	0.350962	73
11-15	0.0576923	12
16-20	0.00961538	2
More than 20	0.00961538	2
Answered	0.980769	204
Skipped	0.0192308	4
Q8. Were you aware of doctors’ handovers before this survey?
Answer Choices	%	n
Yes	0.639423	133
No	0.322115	67
Answered	0.961538	200
Skipped	0.0384615	8
Q9. Were you aware of nurses’ handovers before this survey?
Answer Choices	%	n
Yes	0.730769	152
No	0.197115	41
Answered	0.927885	193
Skipped	0.0721154	15
Q10. Did you know that junior doctors (i.e., not consultants) rotated in shifts to care for you during your time in hospital?
Answer Choices	%	n
Yes	0.725962	151
No	0.235577	49
Answered	0.961538	200
Skipped	0.0384615	8
Q11. During your hospital visit, did any doctors explain to you what a "handover" was?
Answer Choices	%	n
Yes	0.245192	51
No	0.706731	147
Answered	0.951923	198
Skipped	0.0480769	10
Q12. If they didn't explain, would you have liked them to tell you about "handover"?
Answer Choices	%	n
Yes	0.571429	84
No	0.428571	63
Does not apply, they did explain it to me.	0.225962	47
Answered	0.932692	194
Skipped	0.0673	14
Q13. Let us know how much you agree with these statements about your hospital visit. If it is difficult to choose one answer, think about your overall visit.
	Strongly agree (5)		Agree (4)		Neither agree nor disagree (3)		Disagree (2)		Strongly disagree (1)		Weighted Average		%	n
New doctors knew about my condition	0.370192	77	0.413462	86	0.0865385	18	0.0576923	12	0.0192308	4	4.12		0.947115	197
When a new doctor took over the job of caring for me, I felt as confident in them as I did in my last doctor	0.365385	76	0.4375	91	0.0865385	18	0.0480769	10	0	0	4.19		0.9375	195
I always knew who my consultant was	0.5	104	0.254808	53	0.105769	22	0.0721154	15	0.0240385	5	4.19		0.956731	199
My doctors worked well together as a team	0.533654	111	0.307692	64	0.0865385	18	0.0288462	6	0.00480769	1	4.39		0.961538	200
Everyone knew if there were any changes to my care	0.346154	72	0.341346	71	0.134615	28	0.115385	24	0.0240385	5	3.91		0.961538	200
If you want to share any comments about these questions, please put them here:													0.0528846	11
Answered													0.966346	201
Skipped													0.0336538	7
Q14. Let us know how much you agree with these statements about your hospital visit. If it is difficult to choose one answer, think about your overall visit.
	Strongly agree (5)		Agree (4)		Neither agree nor disagree (3)		Disagree (2)		Strongly disagree (1)		Weighted Average		%	n
Doctors shared correct information about me with each other	0.442308	92	0.355769	74	0.125	26	0.0240385	5	0.00961538	2	4.25		0.956731	199
All doctors I met gave me the same/consistent information	0.399038	83	0.384615	80	0.0865385	18	0.0673077	14	0.0192308	4	4.13		0.956731	199
All my doctors seemed to agree on my treatment plan	0.432692	90	0.394231	82	0.0865385	18	0.0384615	8	0.00480769	1	4.27		0.956731	199
When a new doctor took over the job of looking after me, I was worried that a mistake might happen	0.0432692	9	0.139423	29	0.144231	30	0.370192	77	0.25	52	2.32		0.947115	197
Doctors at the hospital only shared my personal information with people who needed to know	0.394231	82	0.326923	68	0.206731	43	0	0	0	0	4.2		0.927885	193
If you want to share any comments about these questions, please put them here:													0.0673077	14
Answered													0.961538	200
Skipped													0.0384615	8
Q15. Please think about when you came into the hospital and indicate your agreement with the following: “The new doctors I met the day after I came to hospital knew enough about…”
	Strongly agree (5)		Agree (4)		Neither agree nor disagree (3)		Disagree (2)		Strongly disagree (1)		Weighted Average		%	n
The reason why I came into hospital	0.447115	93	0.365385	76	0.0673077	14	0.0336538	7	0.00961538	2	4.31		0.923077	192
My medical and surgical background	0.394231	82	0.336538	70	0.100962	21	0.0576923	12	0.0192308	4	4.13		0.908654	189
My latest test results	0.341346	71	0.384615	80	0.115385	24	0.0528846	11	0.00480769	1	4.12		0.899038	187
The next steps in my treatment plan	0.370192	77	0.384615	80	0.115385	24	0.0384615	8	0	0	4.2		0.908654	189
If you want to share any comments about these questions, please put them here:													0.110577	23
Answered													0.923077	192
Skipped													0.0769231	16
Q16. During your stay, were you in hospital for all or part of a weekend?
Answer Choices	%	n
Yes	0.649038	135
No	0.3125	65
Answered	0.961538	200
Skipped	0.0384615	8
Q17. Were you seen by a doctor over the weekend?
Answer Choices	%	n	total responses
Yes	0.874074	118	135
No	0.037037	5	135
I don’t know.	0.0666667	9	135
Does not apply	0.0148148	2	135
Answered	0.992593	134	135
Skipped	0.00740741	1	135
Q18. Did you meet any new doctors over the weekend?
Answer Choices	%	n	total responses
Yes	0.518519	70	135
No	0.288889	39	135
I don't know	0.162963	22	135
Does not apply	0.0148148	2	135
Answered	0.985185	133	135
Skipped	0.0148148	2	135
Q19. If you spent all or part of a weekend in the hospital. Please indicate your agreement with the following: “The new doctors I met on the weekend knew enough about…”(You may skip this question if you were not seen by a doctor on the weekend)
	Strongly agree (5)		Agree (4)		Neither agree nor disagree (3)		Disagree (2)		Strongly disagree (1)		Weighted Average		%	n	total responses
The reason why I came into hospital	0.325926	44	0.348148	47	0.148148	20	0.0666667	9	0	0	4.05		0.888889	120	135
My medical and surgical background	0.266667	36	0.318519	43	0.2	27	0.0888889	12	0	0	3.87		0.874074	118	135
My latest test results	0.259259	35	0.333333	45	0.2	27	0.0814815	11	0	0	3.88		0.874074	118	135
The next steps in my treatment plan	0.259259	35	0.318519	43	0.222222	30	0.0814815	11	0	0	3.86		0.881481	119	135
If you want to share any comments about these questions, please put them here:													0.155556	21	135
Answered													0.896296	121	135
Skipped													0.103704	14	135
Q20. How often do you think mistakes happen because of poor handover? (i.e., information is not given correctly from one doctor to another)
Answer Choices	%	n
Never	0.0865385	18
Rarely	0.288462	60
Sometimes	0.346154	72
Often	0.0913462	19
Always	0.0144231	3
I don’t know	0.134615	28
Answered	0.961538	200
Skipped	0.0384615	8
Q21. Should you be told when your junior doctor changes shift?
Answer Choices	%	n
Yes	0.456731	95
No	0.5	104
Answered	0.956731	199
Skipped	0.0432692	9
Q22. Should you be told when a new consultant takes over the job of caring for you?
Answer Choices	%	n
Yes	0.889423	185
No	0.0673077	14
Answered	0.956731	199
Skipped	0.0432692	9
